# Supplementary material for: Dietary Therapy to Improve Nutrition and Gut Health in Paediatric Crohn’s Disease; A Feasibility Study
Source: Nutrients. 2022 Nov 1;14(21):4598. doi: 10.3390/nu14214598 (PMC9655551; doi:10.3390/nu14214598)
Supplement: Supplementary file 1 [file nutrients-14-04598-s001.zip]

Archive with 1 entries (1 files):
- Allen SJ et al_supplementary materials.pdf
